# Supplementary material for: Antarctic Rahnella inusitata: A Producer of Cold-Stable β-Galactosidase Enzymes
Source: Int J Mol Sci. 2021 Apr 16;22(8):4144. doi: 10.3390/ijms22084144 (PMC8074230; doi:10.3390/ijms22084144)
Supplement: Supplementary file 1 [file ijms-22-04144-s001.zip]

Archive with 1 entries (1 files):
- ijms-1106866 sup.pdf
